# Supplementary material for: A dataset of human decision-making in teamwork management
Source: Sci Data. 2017 Jan 17;4:160127. doi: 10.1038/sdata.2016.127 (PMC5240621; doi:10.1038/sdata.2016.127)
Supplement: Supplementary file 1 [file sdata2016127-isa1.zip › i_Investigation.txt]

# Investigation File generated for Scientific Data with Investigation File Authoring Tool version 0.1.0 on 12/12/2016 - This metadata file is CC0
ONTOLOGY SOURCE REFERENCE
Term Source Name	NCBITAXON	GAZ	OBI	BAO	ERO
Term Source File	http://data.bioontology.org/ontologies/NCBITAXON	http://data.bioontology.org/ontologies/GAZ	http://data.bioontology.org/ontologies/OBI	http://data.bioontology.org/ontologies/BAO	http://data.bioontology.org/ontologies/ERO
Term Source Version	2016AA	$Revision: 1.512 $	2014-08-18	2.0	2013-08-02
Term Source Description	National Center for Biotechnology Information (NCBI) Organismal Classification	Gazetteer	Ontology for Biomedical Investigations	BioAssay Ontology	Eagle-I Research Resource Ontology
INVESTIGATION
Investigation Identifier
Investigation Title
Investigation Description
Investigation Submission Date
Investigation Public Release Date
INVESTIGATION PUBLICATIONS
Investigation PubMed ID
Investigation Publication DOI
Investigation Publication Author List
Investigation Publication Title
Investigation Publication Status
Investigation Publication Status Term Accession Number
Investigation Publication Status Term Source REF
INVESTIGATION CONTACTS
Investigation Person Last Name
Investigation Person Mid Initials
Investigation Person First Name
Investigation Person Address
Investigation Person Phone
Investigation Person Fax
Investigation Person Email
Investigation Person Affiliation
Investigation Person Roles
Investigation Person Roles Term Accession Number
Investigation Person Roles Term Source REF
STUDY
Study Identifier	10.1038/sdata.2016.127
Study Title	A dataset of human decision-making in teamwork management
Study Submission Date	02/06/2016
Study Public Release Date	17/01/2017
Study Description	http://www.nature.com/articles/sdata2016127#abstract
Study File Name	s_study_Yu.txt
Comment[Subject Keywords]	//;//
Comment[Manuscript Licence]	CC BY-4.0
Comment[Experimental Metadata Licence]	CC0
Comment[Supplementary Information File Name]	
Comment[Supplementary Information File Type]	x-zip-compressed
Comment[Supplementary Information File URL]	http://www.nature.com/articles/sdata2016127#supplementary-information
Comment[Data Repository]	Sage Bionetworks 
Comment[Data Record Accession]	doi:10.7303/syn5909526
Comment[Data Record URI]	http://dx.doi.org/10.7303/syn5909526
STUDY DESIGN DESCRIPTORS
Study Design Type	parallel group design	repeated measure design	decision analysis study design
Study Design Type Term Accession Number	OBI:0500006	OBI:0500002	OBI:0001965
Study Design Type Term Source REF	OBI	OBI	OBI
STUDY PUBLICATIONS
Study PubMed ID
Study Publication DOI
Study Publication Author List
Study Publication Title
Study Publication Status
Study Publication Status Term Accession Number
Study Publication Status Term Source REF
STUDY FACTORS
Study Factor Name	game session
Study Factor Type	group assignment
Study Factor Type Term Accession Number	OBI:0600015
Study Factor Type Term Source REF	OBI
STUDY ASSAYS
Study Assay Measurement Type	decision-theoretic analysis objective
Study Assay Measurement Type Term Accession Number	OBI:0001964
Study Assay Measurement Type Term Source REF	OBI
Study Assay Technology Type	computer simulation method
Study Assay Technology Type Term Accession Number	BAO:0002282
Study Assay Technology Type Term Source REF	BAO
Study Assay Technology Platform	""
Study Assay File Name	a_assay_Yu.txt
STUDY PROTOCOLS
Study Protocol Name	Participant Enrollment	Study Design	Data Collection and Distribution
Study Protocol Type	selection	protocol	data collection method
Study Protocol Type Term Accession Number	OBI:0001928	OBI:0000272	ERO:0001932
Study Protocol Type Term Source REF	OBI	OBI	ERO
Study Protocol Description			
Study Protocol URI	""	""	""
Study Protocol Version			
Study Protocol Parameters Name	""	""	""
Study Protocol Parameters Name Term Accession Number	""	""	""
Study Protocol Parameters Name Term Source REF	""	""	""
Study Protocol Components Name	""	""	""
Study Protocol Components Type	""	""	""
Study Protocol Components Type Term Accession Number	""	""	""
Study Protocol Components Type Term Source REF	""	""	""
STUDY CONTACTS
Study Person Last Name	Yu	Shen	Miao	Leung	Chen	Fauvel	Lin	Cui	Pan	Yang
Study Person First Name	Han	Zhiqi	Chunyan	Cyril	Yiqiang	Simon	Jun	Lizhen	Zhengxiang	Qiang
Study Person Mid Initials										
Study Person Email	han.yu@ntu.edu.sg	""	ascymiao@ntu.edu.sg	""	yqchen@ict.ac.cn	""	""	""	""	""
Study Person Phone										
Study Person Fax										
Study Person Address										
Study Person Affiliation	Joint NTU-UBC Research Centre of Excellence in Active Living for the Elderly (LILY), Nanyang Technological University, Singapore 639798, Singapore	Joint NTU-UBC Research Centre of Excellence in Active Living for the Elderly (LILY), Nanyang Technological University, Singapore 639798, Singapore	Joint NTU-UBC Research Centre of Excellence in Active Living for the Elderly (LILY), Nanyang Technological University, Singapore 639798, Singapore	Joint NTU-UBC Research Centre of Excellence in Active Living for the Elderly (LILY), Nanyang Technological University, Singapore 639798, Singapore	Joint NTU-UBC Research Centre of Excellence in Active Living for the Elderly (LILY), Nanyang Technological University, Singapore 639798, Singapore	Joint NTU-UBC Research Centre of Excellence in Active Living for the Elderly (LILY), Nanyang Technological University, Singapore 639798, Singapore	Joint NTU-UBC Research Centre of Excellence in Active Living for the Elderly (LILY), Nanyang Technological University, Singapore 639798, Singapore	School of Computer Science and Technology, Shandong University, Jinan, Shandong 250101, China	Joint NTU-UBC Research Centre of Excellence in Active Living for the Elderly (LILY), Nanyang Technological University, Singapore 639798, Singapore	Department of Computer Science and Engineering, Hong Kong University of Science and Technology, Hong Kong, China
Study Person Roles										
Study Person Roles Term Accession Number										
Study Person Roles Term Source REF										
Comment[Study Person ORCID]	0000-0001-6893-8650									
Comment[Funder]										
Comment[FundRef ID]										
Comment[Funder Term Source REF]										
Comment[Grant Identifier]										
