# Supplementary material for: A dataset of human decision-making in teamwork management
Source: Sci Data. 2017 Jan 17;4:160127. doi: 10.1038/sdata.2016.127 (PMC5240621; doi:10.1038/sdata.2016.127)
Supplement: Supplementary file 1 [file sdata2016127-isa1.zip › s_study_Yu.txt]

Source Name	Characteristics[organism]	Term Source REF	Term Accession Number	Characteristics[geographical location]	Term Source REF	Term Accession Number	Protocol REF	Comment[number of participants]	Protocol REF	Sample Name	Factor Value[game session]
Agile Manager game players	Homo sapiens	NCBITAXON	NCBITaxon:9606	Singapore	GAZ	GAZ:00003923	Participant Enrollment	845	Study Design	Singapore participants	game level 1-6
Agile Manager game players	Homo sapiens	NCBITAXON	NCBITaxon:9606	China	GAZ	GAZ:00002845	Participant Enrollment	299	Study Design	China participants	game level 1-6
