# Supplementary material for: A dataset of human decision-making in teamwork management
Source: Sci Data. 2017 Jan 17;4:160127. doi: 10.1038/sdata.2016.127 (PMC5240621; doi:10.1038/sdata.2016.127)
Supplement: Supplementary file 1 [file sdata2016127-isa1.zip › a_assay_Yu.txt]

Sample Name	Protocol REF	Assay Name	Raw Data File	Comment[Data Repository]	Comment[Data Record Accession]	Comment[Data Record URI]
Singapore participants	Data Collection and Distribution	Singapore participants	Decisions.xlsx	Sage Bionetworks	doi:10.7303/syn5909526	http://dx.doi.org/10.7303/syn5909526
China participants	Data Collection and Distribution	China participants	Decisions.xlsx	Sage Bionetworks	doi:10.7303/syn5909526	http://dx.doi.org/10.7303/syn5909526
